# Supplementary material for: Investigation of Volatile Compounds in Varied Types of Gardenia White Teas Utilizing HS–SPME–GC–MS and Multivariate Analysis
Source: Metabolites. 2025 Dec 5;15(12):785. doi: 10.3390/metabo15120785 (PMC12734676; doi:10.3390/metabo15120785)
Supplement: Supplementary file 1 [file metabolites-15-00785-s001.zip]

Archive with 1 entries (1 files):
- metabolites-3995539-supplementary.pdf
